# Supplementary material for: Genetic Variants in SDC3, KCNA2, KCNK1, KCNK16, and Heat Shock Transcription Factor-1 Genes: An Exploratory Analysis Supporting the Piezo2 Channelopathy Hypothesis in Amyotrophic Lateral Sclerosis Onset
Source: Int J Mol Sci. 2025 Oct 21;26(20):10218. doi: 10.3390/ijms262010218 (PMC12563250; doi:10.3390/ijms262010218)
Supplement: Supplementary file 1 [file ijms-26-10218-s001.zip]

Archive with 1 entries (1 files):
- ijms-3894561-supplementary.xlsx
