# Supplementary material for: Genetic Variants in SDC3, KCNA2, KCNK1, KCNK16, and Heat Shock Transcription Factor-1 Genes: An Exploratory Analysis Supporting the Piezo2 Channelopathy Hypothesis in Amyotrophic Lateral Sclerosis Onset
Source: Int J Mol Sci. 2025 Oct 21;26(20):10218. doi: 10.3390/ijms262010218 (PMC12563250; doi:10.3390/ijms262010218)
Supplement: Supplementary file 1 [file ijms-26-10218-s001.zip › ijms-3894561-supplementary.xlsx]

## Sheet: Munka1
	Gene	Transcript number	Variant	MAF in non-Finnish European population in gnomAD	ACMG classification	Sample number
	KCNK1	NM_002245.4	c.2T>A; p.M1K	0	variant of unknown significance (VUS)	46r
	KCNK16	NM_001135106.2	c.502C>T; p.Q168TER	0	variant of unknown significance (VUS)	64r
	KCNK16	NM_001135106.2	c.355G>C; p.E119Q	0	benign leaning VUS	42r
	KCNK10	NM_138317.3	c.599T>C; p.F200S	0	benign leaning VUS	48r
	KCNK17	NM_031460.4	c.175A>C; p.K59Q	0.0012%	benign leaning VUS	72r
	KCNK5	NM_003740.4	c.481A>C; p.T161P	0	benign leaning VUS	78r
